# Supplementary material for: Perceptions of Telehealth Services for Hearing Loss in South Africa’s Public Healthcare System
Source: Int J Environ Res Public Health. 2022 Jun 24;19(13):7780. doi: 10.3390/ijerph19137780 (PMC9265507; doi:10.3390/ijerph19137780)
Supplement: Supplementary file 1 [file ijerph-19-07780-s001.zip]

Archive with 3 entries (3 files):
- Supplementary S1.pdf
- Supplementary S2.pdf
- Table S1.pdf
